# Supplementary material for: Bioengineered textiles with peptide binders that capture SARS-CoV-2 viral particles
Source: Commun Mater. 2022 Aug 15;3(1):54. doi: 10.1038/s43246-022-00278-8 (PMC9376897; doi:10.1038/s43246-022-00278-8)
Supplement: Supplementary file 3 — Supplementary Data 1 [file 43246_2022_278_MOESM3_ESM.xlsx]

## Sheet: Pichia pastoris plasmid list
Plasmid name	Promoter	Secretion signal	Folding catalyst	Construct
pSARS01	PHpFMD-HpMOX	α-factor (full, KEX, STE)	PDI	AHB2-CH2 (C-term)
pSARS02	PHpFMD-HpMOX	α-factor (full, KEX, STE)	PDI	LCB1-CH2 (C-term)
pSARS03	PHpFMD-HpMOX	α-factor (full, KEX, STE)	PDI	AHB2-CEX (N-term)
pSARS04	PHpFMD-HpMOX	α-factor (full, KEX, STE)	PDI	LCB1-CEX (N-term)
pSARS05	PHpFMD-HpMOX	α-factor (full, KEX, STE)	-	AHB2
pSARS06	PHpFMD-HpMOX	α-factor (full, KEX, STE)	-	LCB1

## Sheet: DNA Sequences
Anti-RBD fusions	Complete DNA sequence + his-tag (codon optimised for Pichia pastoris)
AHB2-CH2 (C-term)	ATGGAGTTGGAGGAACAGGTTATGCACGTTTTGGACCAGGTTTCTGAATTGGCCCATGAGTTGTTGCACAAGTTGACCGGTGAAGAGTTGGAGAGAGCTGCTTACTTTAACTGGTGGGCTACCGAGATGATGTTGGAGTTGATTAAGTCCGACGACGAGCGTGAGATTAGAGAGATTGAAGAAGAGGCCAGAAGAATCTTGGAGCACTTGGAGGAATTGGCTAGAAAGGGTACTCCTACTCCAACACCAACTCCTACTGGTGAATTTGCTTGTTCTTCCGTTTGGGGTCAATGTGGTGGTCAAAACTGGTCTGGTCCAACTTGTTGTGCTTCCGGTTCCACTTGTGTTTACTCCAACGACTACTACTCCCAGTGTTTGtccggtggctctcaccatcat…
LCB1-CH2 (C-term)	ATGGACAAAGAGAACATCCTGCAAAAGATCTACGAGATCATGAAGACCTTGGAGCAGTTGGGTCATGCTGAAGCTTCTATGCAAGTCTCCGACCTGATCTATGAGTTTATGAAGCAAGGTGACGAGAGGTTGTTGGAAGAAGCTGAAAGATTGCTGGAAGAGGTCGAGAGAGGTACTCCTACTCCAACACCAACTCCTACTGGTGAATTTGCTTGTTCTTCCGTTTGGGGTCAATGTGGTGGTCAAAACTGGTCTGGTCCAACTTGTTGTGCTTCCGGTTCCACTTGTGTTTACTCCAACGACTACTACTCCCAGTGTTTGtccggtggctctcaccatcatcaccatcactaa
AHB2-CEX (N-term)	ATGCCAACTTCTGGTCCAGCTGGTTGTCAAGTTTTGTGGGGTGTTAACCAGTGGAACACTGGTTTCACTGCCAACGTTACCGTTAAGAACACTTCCTCTGCTCCAGTTGACGGTTGGACTTTGACTTTCTCTTTCCCATCCGGTCAACAGGTTACTCAAGCTTGGTCCTCCACTGTTACTCAATCTGGTTCTGCTGTCACCGTTAGAAACGCTCCATGGAACGGATCTATACCTGCTGGTGGTACTGCTCAGTTTGGTTTCAACGGTTCTCACACTGGAACTAACGCTGCTCCAACTGCTTTTTCCTTGAACGGTACTCCATGTACTGTTGGTtccGGaACTCCTACTCCAACACCAACTCCTACTGGTGAATTTGAGTTGGAGGAACAGGTTATGCAC…
LCB1-CEX (N-term)	ATGCCAACTTCTGGTCCAGCTGGTTGTCAAGTTTTGTGGGGTGTTAACCAGTGGAACACTGGTTTCACTGCCAACGTTACCGTTAAGAACACTTCCTCTGCTCCAGTTGACGGTTGGACTTTGACTTTCTCTTTCCCATCCGGTCAACAGGTTACTCAAGCTTGGTCCTCCACTGTTACTCAATCTGGTTCTGCTGTCACCGTTAGAAACGCTCCATGGAACGGATCTATACCTGCTGGTGGTACTGCTCAGTTTGGTTTCAACGGTTCTCACACTGGAACTAACGCTGCTCCAACTGCTTTTTCCTTGAACGGTACTCCATGTACTGTTGGTtccGGaACTCCTACTCCAACACCAACTCCTACTGGTGAATTTGACAAAGAGAACATCCTGCAAAAG…
AHB2	ATGGAGTTGGAGGAACAGGTTATGCACGTTTTGGACCAGGTTTCTGAATTGGCCCATGAGTTGTTGCACAAGTTGACCGGTGAAGAGTTGGAGAGAGCTGCTTACTTTAACTGGTGGGCTACCGAGATGATGTTGGAGTTGATTAAGTCCGACGACGAGCGTGAGATTAGAGAGATTGAAGAAGAGGCCAGAAGAATCTTGGAGCACTTGGAGGAATTGGCTAGAAAGtccggtggctctcaccatcatcaccatcactaa
LCB1	ATGGACAAAGAGAACATCCTGCAAAAGATCTACGAGATCATGAAGACCTTGGAGCAGTTGGGTCATGCTGAAGCTTCTATGCAAGTCTCCGACCTGATCTATGAGTTTATGAAGCAAGGTGACGAGAGGTTGTTGGAAGAAGCTGAAAGATTGCTGGAAGAGGTCGAGAGAtccggtggctctcaccatcatcaccatcactaa
Folding catalyst
Regulatory elements	Complete DNA sequences
PHpFMD-HpMOX	tttgtttttgtactttagattgatgtcaccaccgtgcactggcagcagtatttatagatggaccgtgtggggacggttgggtacacttagcggcagcgctgaccccatctgtgatcaagtagggcaaaaactggggatgtcggagtcActgcacggtagcataagaatttactttctggccggttcacccgcatttgcactgtggagaaacagcctgtccgacaccccaccagttgccacatcggccctctgctgctctggtgattttctggtagcaggcacagacagcagtgggtagcgccgtccggttaggcaaggtcacgttgtaggctacgccagcaaacagagcctcacatgacaccatccagctgcgtcctcgaagcgaaaagttcggttgcg…
α-factor (full, KEX, STE)	atgagattcccatctattttcaccgctgtcttgttcgctgcctcctctgcattggctgcccctgttaacactaccactgaagacgagactgctcaaattccagctgaagcagttatcggttactctgaccttgagggtgatttcgacgtcgctgttttgcctttctctaactccactaacaacggtttgttgttcattaacaccactatcgcttccattgctgctaaggaagagggtgtctctctcgagaaaagagaggccgaagct
PDI	ATGCAATTCAACTGGAATATTAAAACTGTGGCAAGTATTTTGTCCGCTCTCACACTAGCACAAGCAAGTGATCAGGAGGCTATTGCTCCAGAGGACTCTCATGTCGTCAAATTGACTGAAGCCACTTTTGAGTCTTTCATCACCAGTAATCCTCACGTTTTGGCAGAGTTTTTTGCCCCTTGGTGTGGTCACTGTAAGAAGTTGGGCCCTGAACTTGTTTCTGCTGCCGAGATCTTAAAGGACAATGAGCAGGTTAAGATTGCTCAAATTGATTGTACGGAGGAGAAGGAATTATGTCAAGGCTACGAAATTAAAGGGTATCCTACTTTGAAGGTGTTCCATGGTGAGGTTGAGGTCCCAAGTGACTATCAAGGTCAAAGACAGAGCCAAAGCATTGTC…
eGFP fusions	Complete DNA sequence (codon optimised for Leishmania cell-free expression system)
eGFP-(SARS-CoV-2 RBD)	AGCAAGGGCGAGGAGCTGTTCACCGGGGTGGTGCCCATCCTGGTCGAGCTGGACGGCGACGTAAACGGCCACAAGTTCAGCGTGTCCGGCGAGGGCGAGGGCGATGCCACCTACGGCAAGCTGACCCTGAAGTTCATCTGCACCACCGGCAAGCTGCCCGTGCCCTGGCCCACCCTCGTGACCACCCTGACCTACGGCGTGCAGTGCTTCAGCCGCTACCCCGACCACATGAAGCAGCACGACTTCTTCAAGTCCGCCATGCCCGAAGGCTACGTCCAGGAGCGCACCATCTTCTTCAAGGACGACGGCAACTACAAGACCCGCGCCGAGGTGAAGTTCGAGGGCGACACCCTGGTGAACCGCATCGAGCTGAAGGGCATCGACTTCAAGGAGGACGGC…
eGFP	AGCAAGGGCGAGGAGCTGTTCACCGGGGTGGTGCCCATCCTGGTCGAGCTGGACGGCGACGTAAACGGCCACAAGTTCAGCGTGTCCGGCGAGGGCGAGGGCGATGCCACCTACGGCAAGCTGACCCTGAAGTTCATCTGCACCACCGGCAAGCTGCCCGTGCCCTGGCCCACCCTCGTGACCACCCTGACCTACGGCGTGCAGTGCTTCAGCCGCTACCCCGACCACATGAAGCAGCACGACTTCTTCAAGTCCGCCATGCCCGAAGGCTACGTCCAGGAGCGCACCATCTTCTTCAAGGACGACGGCAACTACAAGACCCGCGCCGAGGTGAAGTTCGAGGGCGACACCCTGGTGAACCGCATCGAGCTGAAGGGCATCGACTTCAAGGAGGACGGC…
SARS-CoV-2 RBD	ATGAGAGTTCAACCAACAGAATCTATTGTTAGATTTCCAAATATCACCAACTTGTGTCCATTTGGTGAAGTTTTTAATGCTACTAGATTCGCTTCTGTTTATGCTTGGAATAGAAAAAGAATCTCTAACTGTGTTGCTGATTATTCTGTTTTGTATAACTCTGCTTCTTTCTCTACTTTTAAGTGTTATGGTGTTTCTCCAACAAAATTGAATGATTTGTGTTTCACAAACGTCTATGCTGATTCTTTTGTTATTAGAGGTGACGAAGTTAGACAAATTGCTCCAGGTCAAACAGGTAAAATTGCTGATTATAATTACAAGCTGCCAGATGATTTTACAGGTTGTGTTATTGCTTGGAATTCTAATAATCTGGATTCTAAAGTCGGTGGTAATTATAAT…

## Sheet: Protein sequences
Anti-RBD fusions	Complete protein sequence
AHB2-CH2 (C-term)	MELEEQVMHVLDQVSELAHELLHKLTGEELERAAYFNWWATEMMLELIKSDDEREIREIEEEARRILEHLEELARKGTPTPTPTPTGEFACSSVWGQCGGQNWSGPTCCASGSTCVYSNDYYSQCLSGGSHHHHHH
LCB1-CH2 (C-term)	MDKENILQKIYEIMKTLEQLGHAEASMQVSDLIYEFMKQGDERLLEEAERLLEEVERGTPTPTPTPTGEFACSSVWGQCGGQNWSGPTCCASGSTCVYSNDYYSQCLSGGSHHHHHH
AHB2-CEX (N-term)	MPTSGPAGCQVLWGVNQWNTGFTANVTVKNTSSAPVDGWTLTFSFPSGQQVTQAWSSTVTQSGSAVTVRNAPWNGSIPAGGTAQFGFNGSHTGTNAAPTAFSLNGTPCTVGSGTPTPTPTPTGEFELEEQVMHVLDQVSELAHELLHKLTGEELERAAYFNWWATEMMLELIKSDDEREIREIEEEARRILEHLEELARKSGGSGHHHHHH
LCB1-CEX (N-term)	MPTSGPAGCQVLWGVNQWNTGFTANVTVKNTSSAPVDGWTLTFSFPSGQQVTQAWSSTVTQSGSAVTVRNAPWNGSIPAGGTAQFGFNGSHTGTNAAPTAFSLNGTPCTVGSGTPTPTPTPTGEFDKENILQKIYEIMKTLEQLGHAEASMQVSDLIYEFMKQGDERLLEEAERLLEEVERSGGSGHHHHHH
AHB2	MELEEQVMHVLDQVSELAHELLHKLTGEELERAAYFNWWATEMMLELIKSDDEREIREIEEEARRILEHLEELARKSGGSHHHHHH
LCB1	MDKENILQKIYEIMKTLEQLGHAEASMQVSDLIYEFMKQGDERLLEEAERLLEEVERSGGSHHHHHH
Linker sequence	GTPTPTPTPTGEF

## Sheet: Data1 GFP-(SARS-CoV-2 RBD)
Sample/Replicate	GFP/GPF-RBD bound (%)
GFP-RBD/C AHB2-CH2	52.6681	45.1167	48.0222	-
GFP-RBD/C LCB1-CH2	26.6044	33.6402	29.5224	44.0373
GFP-RBD/C	0	13.6468	12.9803	-
GFP/C AHB2-CH2	4.06279	14.5654	0	14.9718
GFP/C LCB1-CH2	0	15.793	11.0184	16.1194
GFP/C	0	12.9396	15.9748	-

## Sheet: Data 1 One-way ANOVA 
Number of families	1
Number of comparisons per family	15
Alpha	0.05
Tukey's multiple comparisons test	Mean Diff.	95.00% CI of diff.	Below threshold?	Summary	Adjusted P Value
GFP-RBD/AHB2-CH2 vs. GFP-RBD/LCB1-CH2	15.15	-3.041 to 33.34	No	ns	0.1316	A-B
GFP-RBD/AHB2-CH2 vs. GFP-RBD	39.73	20.28 to 59.18	Yes	****	<0.0001	A-C
GFP-RBD/AHB2-CH2 vs. GFP/AHB2-CH2	40.2	22.01 to 58.39	Yes	****	<0.0001	A-D
GFP-RBD/AHB2-CH2 vs. GFP/LCB1-CH2	37.87	19.68 to 56.06	Yes	****	<0.0001	A-E
GFP-RBD/AHB2-CH2 vs. GFP	38.96	19.52 to 58.41	Yes	***	0.0001	A-F
GFP-RBD/LCB1-CH2 vs. GFP-RBD	24.58	6.383 to 42.77	Yes	**	0.0057	B-C
GFP-RBD/LCB1-CH2 vs. GFP/AHB2-CH2	25.05	8.208 to 41.89	Yes	**	0.0025	B-D
GFP-RBD/LCB1-CH2 vs. GFP/LCB1-CH2	22.72	5.876 to 39.56	Yes	**	0.0058	B-E
GFP-RBD/LCB1-CH2 vs. GFP	23.81	5.621 to 42.01	Yes	**	0.0074	B-F
GFP-RBD vs. GFP/AHB2-CH2	0.4757	-17.72 to 18.67	No	ns	>0.9999	C-D
GFP-RBD vs. GFP/LCB1-CH2	-1.857	-20.05 to 16.34	No	ns	0.9993	C-E
GFP-RBD vs. GFP	-0.7624	-20.21 to 18.69	No	ns	>0.9999	C-F
GFP/AHB2-CH2 vs. GFP/LCB1-CH2	-2.333	-19.18 to 14.51	No	ns	0.9972	D-E
GFP/AHB2-CH2 vs. GFP	-1.238	-19.43 to 16.95	No	ns	>0.9999	D-F
GFP/LCB1-CH2 vs. GFP	1.095	-17.10 to 19.29	No	ns	>0.9999	E-F
Test details	Mean 1	Mean 2	Mean Diff.	SE of diff.	n1	n2	q	DF
GFP-RBD/AHB2-CH2 vs. GFP-RBD/LCB1-CH2	48.6	33.45	15.15	5.599	3	4	3.827	15
GFP-RBD/AHB2-CH2 vs. GFP-RBD	48.6	8.876	39.73	5.986	3	3	9.386	15
GFP-RBD/AHB2-CH2 vs. GFP/AHB2-CH2	48.6	8.4	40.2	5.599	3	4	10.15	15
GFP-RBD/AHB2-CH2 vs. GFP/LCB1-CH2	48.6	10.73	37.87	5.599	3	4	9.565	15
GFP-RBD/AHB2-CH2 vs. GFP	48.6	9.638	38.96	5.986	3	3	9.205	15
GFP-RBD/LCB1-CH2 vs. GFP-RBD	33.45	8.876	24.58	5.599	4	3	6.207	15
GFP-RBD/LCB1-CH2 vs. GFP/AHB2-CH2	33.45	8.4	25.05	5.184	4	4	6.834	15
GFP-RBD/LCB1-CH2 vs. GFP/LCB1-CH2	33.45	10.73	22.72	5.184	4	4	6.198	15
GFP-RBD/LCB1-CH2 vs. GFP	33.45	9.638	23.81	5.599	4	3	6.014	15
GFP-RBD vs. GFP/AHB2-CH2	8.876	8.4	0.4757	5.599	3	4	0.1202	15
GFP-RBD vs. GFP/LCB1-CH2	8.876	10.73	-1.857	5.599	3	4	0.469	15
GFP-RBD vs. GFP	8.876	9.638	-0.7624	5.986	3	3	0.1801	15
GFP/AHB2-CH2 vs. GFP/LCB1-CH2	8.4	10.73	-2.333	5.184	4	4	0.6364	15
GFP/AHB2-CH2 vs. GFP	8.4	9.638	-1.238	5.599	4	3	0.3127	15
GFP/LCB1-CH2 vs. GFP	10.73	9.638	1.095	5.599	4	3	0.2764	15

## Sheet: Data 2 GFP-(SARS-CoV-2 RBD)
Dried sample/Replicate	GFP/GPF-RBD bound (%)
GFP-RBD/C AHB2-CH2	43.2905	33.4865	41.7274
GFP-RBD/C LCB1-CH2	20.5998	36.0856	21.5799
GFP-RBD/C	0	13.6468	12.9803

## Sheet: Data 2 One-way ANOVA
Number of families	1
Number of comparisons per family	2
Alpha	0.05
Dunnett's multiple comparisons test	Mean Diff.	95.00% CI of diff.	Below threshold?	Summary	Adjusted P Value	A-?
GFP-RBD/AHB2-CH2 vs. GFP-RBD/LCB1-CH2	13.41	-3.773 to 30.60	No	ns	0.1138	B	GFP-RBD/LCB1-CH2
GFP-RBD/AHB2-CH2 vs. GFP-RBD	30.63	13.44 to 47.81	Yes	**	0.004	C	GFP-RBD
Test details	Mean 1	Mean 2	Mean Diff.	SE of diff.	n1	n2	q	DF
GFP-RBD/AHB2-CH2 vs. GFP-RBD/LCB1-CH2	39.5	26.09	13.41	6.003	3	3	2.235	6
GFP-RBD/AHB2-CH2 vs. GFP-RBD	39.5	8.876	30.63	6.003	3	3	5.102	6

## Sheet: Data 3 SARS-CoV-2
Sample/Replicate	Log10 TCID50/mL
Cotton-AHB2-CH2	2.19866	2.53275	0.865696	3.07555	1.07555	2.57403
Cotton-LCB1-CH2	2.19866	3.19866	0.532754	2.32428	0.574031	0.824126
Cotton	4.69897	4.19866	5.19866	4.32428	4.32428	4.32428
AHB2-CH2	2.89763	3.64738	2.39794	2.32428	2.57403	1.07555
LCB1	0.841985	0.841985	0.0934217	3.07555	1.32428	2.57403
SARS-CoV-2 control	4.44871	5.19866	5.19866	5.32428	5.32428	5.32428

## Sheet: Data 3 One-way ANOVA
Number of families	1
Number of comparisons per family	15
Alpha	0.05
Tukey's multiple comparisons test	Mean Diff.	95.00% CI of diff.	Below threshold?	Summary	Adjusted P Value
Cotton-AHB2-CH2 vs. Cotton-LCB1-CH2	0.445	-1.042 to 1.932	No	ns	0.9409	A-B
Cotton-AHB2-CH2 vs. Cotton	-2.458	-3.945 to -0.9708	Yes	***	0.0003	A-C
Cotton-AHB2-CH2 vs. AHB2-CH2	-0.4324	-1.919 to 1.055	No	ns	0.9473	A-D
Cotton-AHB2-CH2 vs. LCB1-CH2	0.5952	-0.8919 to 2.082	No	ns	0.825	A-E
Cotton-AHB2-CH2 vs. SARS-CoV-2 control	-3.083	-4.570 to -1.596	Yes	****	<0.0001	A-F
Cotton-LCB1-CH2 vs. Cotton	-2.903	-4.390 to -1.416	Yes	****	<0.0001	B-C
Cotton-LCB1-CH2 vs. AHB2-CH2	-0.8774	-2.364 to 0.6097	No	ns	0.4841	B-D
Cotton-LCB1-CH2 vs. LCB1-CH2	0.1502	-1.337 to 1.637	No	ns	0.9996	B-E
Cotton-LCB1-CH2 vs. SARS-CoV-2 control	-3.528	-5.015 to -2.041	Yes	****	<0.0001	B-F
Cotton vs. AHB2-CH2	2.025	0.5383 to 3.512	Yes	**	0.0032	C-D
Cotton vs. LCB1-CH2	3.053	1.566 to 4.540	Yes	****	<0.0001	C-E
Cotton vs. SARS-CoV-2 control	-0.625	-2.112 to 0.8621	No	ns	0.7942	C-F
AHB2-CH2 vs. LCB1-CH2	1.028	-0.4595 to 2.515	No	ns	0.3134	D-E
AHB2-CH2 vs. SARS-CoV-2 control	-2.65	-4.137 to -1.163	Yes	****	<0.0001	D-F
LCB1-CH2 vs. SARS-CoV-2 control	-3.678	-5.165 to -2.191	Yes	****	<0.0001	E-F
Test details	Mean 1	Mean 2	Mean Diff.	SE of diff.	n1	n2	q	DF
Cotton-AHB2-CH2 vs. Cotton-LCB1-CH2	2.054	1.609	0.445	0.4889	6	6	1.287	30
Cotton-AHB2-CH2 vs. Cotton	2.054	4.512	-2.458	0.4889	6	6	7.11	30
Cotton-AHB2-CH2 vs. AHB2-CH2	2.054	2.486	-0.4324	0.4889	6	6	1.251	30
Cotton-AHB2-CH2 vs. LCB1-CH2	2.054	1.459	0.5952	0.4889	6	6	1.722	30
Cotton-AHB2-CH2 vs. SARS-CoV-2 control	2.054	5.136	-3.083	0.4889	6	6	8.917	30
Cotton-LCB1-CH2 vs. Cotton	1.609	4.512	-2.903	0.4889	6	6	8.397	30
Cotton-LCB1-CH2 vs. AHB2-CH2	1.609	2.486	-0.8774	0.4889	6	6	2.538	30
Cotton-LCB1-CH2 vs. LCB1-CH2	1.609	1.459	0.1502	0.4889	6	6	0.4345	30
Cotton-LCB1-CH2 vs. SARS-CoV-2 control	1.609	5.136	-3.528	0.4889	6	6	10.2	30
Cotton vs. AHB2-CH2	4.512	2.486	2.025	0.4889	6	6	5.859	30
Cotton vs. LCB1-CH2	4.512	1.459	3.053	0.4889	6	6	8.831	30
Cotton vs. SARS-CoV-2 control	4.512	5.136	-0.625	0.4889	6	6	1.808	30
AHB2-CH2 vs. LCB1-CH2	2.486	1.459	1.028	0.4889	6	6	2.972	30
AHB2-CH2 vs. SARS-CoV-2 control	2.486	5.136	-2.65	0.4889	6	6	7.666	30
LCB1-CH2 vs. SARS-CoV-2 control	1.459	5.136	-3.678	0.4889	6	6	10.64	30

## Sheet: Data 4 HCoV-NL63
Sample/Replicate	Log10 TCID50/mL
Cotton- AHB2-CH2	4.69897	5.19866	5.19866
Cotton	4.69897	4.9489	4.9489	4.9489	4.9489
HCoV-NL63 control	5.19866	4.9489	5.19866	3.9489	6.9489	3.9489	4.9489	5.9489

[truncated: 3 more sheets: Data 4 one-way ANOVA, Data 5 RT and 4C Binding, Data 5 one-way ANOVA]
